# Supplementary material for: Management of Recurrent Temporomandibular Joint Dislocation in Children: A Systematic Review
Source: J Clin Med. 2025 Nov 6;14(21):7881. doi: 10.3390/jcm14217881 (PMC12609451; doi:10.3390/jcm14217881)
Supplement: Supplementary file 1 [file jcm-14-07881-s001.zip]

Archive with 2 entries (2 files):
- Document S1 PRISMA 2020 Checklist.pdf
- Document S2 PRISMA 2020 for Abstracts Checklist.pdf
